# Supplementary material for: Light-powered Escherichia coli cell division for chemical production
Source: Nat Commun. 2020 May 8;11:2262. doi: 10.1038/s41467-020-16154-3 (PMC7210317; doi:10.1038/s41467-020-16154-3)
Supplement: Supplementary file 4 — Supplementary Data 1 [file 41467_2020_16154_MOESM4_ESM.xlsx]

## Sheet: Sheet1
			Plasmids used in this study
		Plasmids	Relevant characteristics	Reference
	1	pKD4	oriR6Kγ，KanR，rgnB(Ter)	Lab stock
	2	pKD46	araBp-gam-bet-exo，bla(ApR)，repA101(ts)，oriR101	Lab stock
	3	pCP20	AmpR，CmR，FLP recombinance	Lab stock
	4	pETac	pCole ori, KanR, rrB terminator, lac operator, PTrc	Lab stock
	5	pTet	p15A ori, AmpR, rrB terminator, ptet operator, PTet	Invitrogen
	6	pTargetF	pMB1 ori, SpeR, rrB terminator, PJ23119	Invitrogen
	7	pTet-GFP	p15A ori, AmpR, rrB terminator, ptet operator, PTet, GFP	This study
	8	pETac-FtsZ	pCole ori, KanR, rrB terminator, lac operator, PTrc, FtsZ	This study
	9	pETac-FtsA	pCole ori, KanR, rrB terminator, lac operator, PTrc, FtsA	This study
	10	pETac-FtsQ	pCole ori, KanR, rrB terminator, lac operator, PTrc, FtsQ	This study
	11	pETac-FtsN	pCole ori, KanR, rrB terminator, lac operator, PTrc, FtsN	This study
	12	pETac-FtsZ-FtsA	pCole ori, KanR, rrB terminator, lac operator, PTrc, FtsZ-FtsA	This study
	13	pETac-NrdA-NrdB	pCole ori, KanR, rrB terminator, lac operator, PTrc, NrdA-NrdB	This study
	14	pETac-NrdA	pCole ori, KanR, rrB terminator, lac operator, PTrc, NrdA	This study
	15	pETac-NrdB	pCole ori, KanR, rrB terminator, lac operator, PTrc, NrdB	This study
	16	pETac-NrdD	pCole ori, KanR, rrB terminator, lac operator, PTrc, NrdD	This study
	17	pETac-SulA	pCole ori, KanR, rrB terminator, lac operator, PTrc, SulA	This study
	18	pETac-MinC	pCole ori, KanR, rrB terminator, lac operator, PTrc, MinC	This study
	19	pETac-FtsH	pCole ori, KanR, rrB terminator, lac operator, PTrc, FtsH	This study
	20	pETac-MinD	pCole ori, KanR, rrB terminator, lac operator, PTrc, MinD	This study
	21	pETac-MinE	pCole ori, KanR, rrB terminator, lac operator, PTrc, MinE	This study
	22	pETac-NrdAB-FtsZA	pCole ori, KanR, rrB terminator, lac operator, PTrc, NrdA-NrdB, PTrc, FtsZ-FtsA	This study
	23	pETac-NrdAB-FtsZ	pCole ori, KanR, rrB terminator, lac operator, PTrc, NrdA-NrdB, PTrc, FtsZ	This study
	24	pETac-NrdAB-FtsA	pCole ori, KanR, rrB terminator, lac operator, PTrc, NrdA-NrdB, PTrc, FtsA	This study
	25	pETac-NrdAB-FtsZAQ	pCole ori, KanR, rrB terminator, lac operator, PTrc, NrdA-NrdB, PTrc, FtsZ-FtsA, PTrc, FtsQ	This study
	26	pETac-NrdAB-FtsZAQN	pCole ori, KanR, rrB terminator, lac operator, PTrc, NrdA-NrdB, PTrc, FtsZ-FtsA, PTrc, FtsQ, FtsN	This study
	27	pETac-NrdAB-FtsQ	pCole ori, KanR, rrB terminator, lac operator, PTrc, NrdA-NrdB, PTrc, FtsQ	This study
	28	pETac-NrdAB-FtsN	pCole ori, KanR, rrB terminator, lac operator, PTrc, NrdA-NrdB, PTrc, FtsN	This study
	29	pTet-SulA	p15A ori, AmpR, rrB terminator, tet operator, pTet, SulA	This study
	30	pTet-MinC	p15A ori, AmpR, rrB terminator, tet operator, pTet, MinC	This study
	31	pTet-FtsH	p15A ori, AmpR, rrB terminator, tet operator, pTet, FtsH	This study
	32	pTet-MinD	p15A ori, AmpR, rrB terminator, tet operator, pTet, MinD	This study
	33	pTet-MinE	p15A ori, AmpR, rrB terminator, tet operator, pTet, MinE	This study
	34	Prrnbp1	p15A ori, AmpR, rrB terminator, Prrnbp1	This study
	35	Prrnbp1-EL222	p15A ori, AmpR, rrB terminator, RBS34, EL222	This study
	36	pTargetF	pMB1 ori, SpeR, rrB terminator, PJ23119	This study
	37	pBLrep-v1	pMB1 ori, SpeR, rrB terminator, PJ23119*aA, EL222 binding site, RBS34, GFP	This study
	38	pBLind-v1	pMB1 ori, SpeR, rrB terminator, Plux, EL222 binding site, RBS34, mKate	This study
	39	pBLind-v1-18	pMB1 ori, SpeR, rrB terminator, Plux *, EL222 binding site 18bp, RBS34, mKate	This study
	40	pBLind-v1-25	pMB1 ori, SpeR, rrB terminator, Plux *, EL222 binding site 25bp, RBS34, mKate	This study
	41	pBLind-v1-30	pMB1 ori, SpeR, rrB terminator, Plux *, EL222 binding site 30bp, RBS34, mKate	This study
	42	pBLind-v1-35	pMB1 ori, SpeR, rrB terminator, Plux *, EL222 binding site 35bp, RBS34, mKate	This study
	43	pBLind-v1-45	pMB1 ori, SpeR, rrB terminator, Plux *, EL222 binding site 45bp, RBS34, mKate	This study
	44	PJ23119-EL222	p15A ori, AmpR, rrB terminator, PJ23119, RBS34, EL222	This study
	45	PTrc-EL222	p15A ori, AmpR, rrB terminator, PTrc, RBS34, EL222	This study
	46	PT5-EL222	p15A ori, AmpR, rrB terminator, PT5, RBS34, EL222	This study
	47	pBLrep-v1 aB	pMB1 ori, SpeR, rrB terminator, PJ23119*aB, EL222 binding site, RBS34, GFP	This study
	48	pBLrep-v1 aC	pMB1 ori, SpeR, rrB terminator, PJ23119*aC, EL222 binding site, RBS34, GFP	This study
	49	pBLrep-v1 aD	pMB1 ori, SpeR, rrB terminator, PJ23119*aD, EL222 binding site, RBS34, GFP	This study
	50	pBLrep-v1 bA	pMB1 ori, SpeR, rrB terminator, PJ23119*bA, EL222 binding site, RBS34, GFP	This study
	51	pBLrep-v1 bB	pMB1 ori, SpeR, rrB terminator, PJ23119*bB, EL222 binding site, RBS34, GFP	This study
	52	pBLrep-v1 bC	pMB1 ori, SpeR, rrB terminator, PJ23119*bC, EL222 binding site, RBS34, GFP	This study
	53	pBLrep-v1 bD	pMB1 ori, SpeR, rrB terminator, PJ23119*bD, EL222 binding site, RBS34, GFP	This study
	54	pBLrep-v1 cA	pMB1 ori, SpeR, rrB terminator, PJ23119*cA, EL222 binding site, RBS34, GFP	This study
	55	pBLrep-v1 cB	pMB1 ori, SpeR, rrB terminator, PJ23119*cB, EL222 binding site, RBS34, GFP	This study
	56	pBLrep-v1 cC	pMB1 ori, SpeR, rrB terminator, PJ23119*cC, EL222 binding site, RBS34, GFP	This study
	57	pBLrep-v1 cD	pMB1 ori, SpeR, rrB terminator, PJ23119*cD, EL222 binding site, RBS34, GFP	This study
	58	pBLrep-v1 dA	pMB1 ori, SpeR, rrB terminator, PJ23119*dA, EL222 binding site, RBS34, GFP	This study
	59	pBLrep-v1 dB	pMB1 ori, SpeR, rrB terminator, PJ23119*dB, EL222 binding site, RBS34, GFP	This study
	60	pBLrep-v1 dC	pMB1 ori, SpeR, rrB terminator, PJ23119*dC, EL222 binding site, RBS34, GFP	This study
	61	pBLrep-v1 dD	pMB1 ori, SpeR, rrB terminator, PJ23119*dD, EL222 binding site, RBS34, GFP	This study
	62	pBLrep-v1-β-galactosidase	pMB1 ori, SpeR, rrB terminator, PJ23119, EL222 binding site, RBS34, pelB, β-galactosidase	This study
	63	pBLind-v1-β-galactosidase	pMB1 ori, SpeR, rrB terminator, Plux, EL222 binding site, RBS34, pelB, β-galactosidase	This study
	64	pBLirnd-v1	pMB1 ori, SpeR, rrB terminator, Plux*, EL222 binding site 35bp, RBS34, mKate, PJ23119*aB, EL222 binding site, RBS34, GFP	This study
	65	PJ23119	p15A ori, AmpR, rrB terminator, PJ23119	This study
	66	PJ23119-Bphs-Bpho	p15A ori, AmpR, rrB terminator, PJ23119, RBS34, BphS, RBS34, BphO	This study
	67	PJ23119-Yijh-Mrkh	p15A ori, AmpR, rrB terminator, PJ23119, RBS34, YhjH, RBS34, MrkH	This study
	68	PJ23119-SO-PJ23119-YM	p15A ori, AmpR, rrB terminator, PJ23119, RBS34, BphS, RBS34, BphO, PJ23119, RBS34, YhjH, RBS34, MrkH	This study
	69	PmrkA	pMB1 ori, SpeR, rrB terminator, PmrkA	This study
	70	PmrkA-BFP	pMB1 ori, SpeR, rrB terminator, PmrkA, RBS34, BFP	This study
	71	PmrkA-β-glucuronidase	pMB1 ori, SpeR, rrB terminator, PmrkA, RBS34, pelB, β-glucuronidase	This study
	72	PJ23119-SO-PJ23119-Y29M	p15A ori, AmpR, rrB terminator, PJ23119, RBS34, BphS, RBS34, BphO, PJ23119, RBS29, YhjH, RBS34, MrkH	This study
	73	PJ23119-SO-PJ23119-Y30M	p15A ori, AmpR, rrB terminator, PJ23119, RBS34, BphS, RBS34, BphO, PJ23119, RBS30, YhjH, RBS34, MrkH	This study
	74	PJ23119-SO-PJ23119-Y31M	p15A ori, AmpR, rrB terminator, PJ23119, RBS34, BphS, RBS34, BphO, PJ23119, RBS31, YhjH, RBS34, MrkH	This study
	75	PJ23119-SO-PJ23119-Y32M	p15A ori, AmpR, rrB terminator, PJ23119, RBS34, BphS, RBS34, BphO, PJ23119, RBS32, YhjH, RBS34, MrkH	This study
	76	pBLrep-v1-FtsZ-FtsA	pMB1 ori, SpeR, rrB terminator, PJ23119*aB, RBS34, EL222 binding site, RBS34, FtsZ, RBS34, FtsA	This study
	77	pBLind-v1-35-SulA	pMB1 ori, SpeR, rrB terminator, Plux*, EL222 binding site 35bp, EL222 binding site 35bp, RBS34, SulA	This study
	78	PmrkA-NrdA	pMB1 ori, SpeR, rrB terminator, PmrkA, RBS34, NrdA	This study
	79	PTrc-E-PJ23119-SO-PJ3119-Y30M	p15A ori, AmpR, rrB terminator, PTrc, RBS34, EL222, PJ23119, RBS34, BphS, RBS34, BphO, PJ23119, YijH30, RBS34, MrkH	This study
	80	pBLind-M-rep-G	pMB1 ori, SpeR, rrB terminator, PJ23119*aB, EL222 binding site, RBS34, GFP, Plux, EL222 binding site 35bp, RBS34, mKate	This study
	81	pBLind-v1-PmrkA-BFP	pMB1 ori, SpeR, rrB terminator, Plux, EL222 binding site, RBS34, mKate, PmrkA, RBS34, BFP	This study
	82	pBLirnd-v1-PmrkA-BFP	pMB1 ori, SpeR, rrB terminator, PJ23119*aB, EL222 binding site, RBS34, GFP, Plux, EL222 binding site, RBS34, mKate, PmrkA, RBS34, BFP	This study
	83	PJ23119-phaAB-PJ23119-phaC-PCT	pCole ori, KanR, rrB terminator, PJ23119, RBS34, PhaA, RBS34, PhaB, PJ23119, RBS34, PhaC, RBS34, PCT	This study
	84	pBLrep-FtsZ-FtsA-pBLrep-NrdA-NrdB-ind-SulA-PmrkA-NrdA	pMB1 ori, SpeR, rrB terminator, PJ23119*aB, EL222 binding site, RBS34, FtsZ, RBS34, FtsA, PJ23119*aB, EL222 binding site, RBS34, NrdA, RBS34, NrdB, Plux*, EL222 binding site 35 bp, RBS, SulA, PmrkA, RBS34, NrdA	This study
	85	PJ23119-BudAB-NOX	pCole ori, KanR, rrB terminator, PJ23119, RBS34, BudA, RBS34, BudB, RBS34, NOX	This study
	86	PJ23119-RpoS	pMB1 ori, SpeR, rrB terminator, PJ23119, RBS34, RpoS	This study
	87	PmrkA-RpoS	pMB1 ori, SpeR, rrB terminator, PmrkA, RBS34, RpoS	This study
	88	pBLind-FtsZ-FtsA-pBLind-NrdA-NrdB-PmrkA-RpoS	pMB1 ori, SpeR, rrB terminator, Plux*, EL222 binding site 35 bp, FtsZ, RBS34, FtsA, Plux*, EL222 binding site 35 bp, RBS34, NrdA, RBS34, NrdB, PmrkA, RBS34, RpoS	This study
	89	PJ23119-SulA	pMB1 ori, SpeR, rrB terminator, PJ23119, RBS34, SulA	This study
	90	PJ23113-NrdA	pMB1 ori, SpeR, rrB terminator, PJ23113, RBS33, NrdA	This study
	91	PJ23119-SulA-PJ23113-NrdA	pMB1 ori, SpeR, rrB terminator, PJ23119, RBS34, SulA, PJ23113, RBS33, NrdA	This study
	92	PJ23119-FtsZA-NrdAB-RpoS	pMB1 ori, SpeR, rrB terminator, PJ23119, RBS34, FtsZ, RBS34, FtsA, PJ23119, RBS34, NrdA, RBS34, NrdB, PJ23113, RBS34, RpoS	This study
	93	PJ23119-FtsZA-NrdAB	pMB1 ori, SpeR, rrB terminator, PJ23119, RBS34, FtsZ, RBS34, FtsA, PJ23119, RBS34, NrdA, RBS34, NrdB	This study
