# Supplementary material for: Light-powered Escherichia coli cell division for chemical production
Source: Nat Commun. 2020 May 8;11:2262. doi: 10.1038/s41467-020-16154-3 (PMC7210317; doi:10.1038/s41467-020-16154-3)
Supplement: Supplementary file 5 — Supplementary Data 2 [file 41467_2020_16154_MOESM5_ESM.xlsx]

## Sheet: Sheet1
			Strains used in this study
		Strains	Relevant characteristics	Reference
	1	Pseudomonas.sp	Wild type	ATCC
	2	M. elsdenii	Wild type	CGMCC
	3	S. marcescens	Wild type	Lab stock
	4	L. breris	Wild type	CGMCC
	5	E. coli JM109	Wild type E. coli JM109	ATCC
	6	E. coli 8739	Wild type E. coli 8739	This study
	7	E. coli W3110	Wild type E. coli W3110	This study
	8	GL0002	E. coli 8739 △ackA, △adhE	This study
	9	F0601	E. coli W3110 △ldhA, △pflB, △poxB, △adhE, △pta-ackA	This study
	10	GL0002△NrdA/pETac-NrdA	GL0002 NrdA:FRT harboring pETac-NrdA	This study
	11	F0601△NrdA/pETac-NrdA	F0601 NrdA:FRT harboring pETac-NrdA	This study
	12	JM109△NrdA/pETac-NrdA	JM109 NrdA:FRT harboring pETac-NrdA	This study
	13	JM109△NrdB/pETac-NrdB	JM109 NrdB:FRT harboring pETac-NrdB	This study
	14	JM109△NrdAB/pETac-NrdAB	JM109 NrdAB:FRT harboring pETac-NrdAB	This study
	15	JM109△NrdD/pETac-NrdD	JM109 NrdD:FRT harboring pETac-NrdD	This study
	16	DQ175	JM109△NrdA harboring pETac	This study
	17	DQ176	JM109△NrdAB harboring pETac	This study
	18	DQ177	JM109△NrdB harboring pETac	This study
	19	DQ178	JM109△NrdD harboring pETac	This study
	20	DQ179	JM109 harboring pETac	This study
	21	DQ180	JM109 harboring pETac-NrdA-NrdB	This study
	22	DQ181	JM109 harboring pETac-NrdA	This study
	23	DQ182	JM109 harboring pETac-NrdB	This study
	24	DQ183	JM109 harboring pETac-NrdD	This study
	25	DQ184	JM109 NrdA-NrdB:FRT harboring pETac-NrdA-NrdB	This study
	26	DQ185	JM109 NrdA:FRT harboring pETac-NrdA	This study
	27	DQ186	JM109 NrdB:FRT harboring pETac-NrdB	This study
	28	DQ187	JM109 NrdD:FRT harboring pETac-NrdD	This study
	29	DQ188	JM109 harboring pETac-FtsZ	This study
	30	DQ189	JM109 harboring pETac-FtsA	This study
	31	DQ190	JM109 harboring pETac-FtsN	This study
	32	DQ191	JM109 harboring pETac-FtsQ	This study
	33	DQ192	JM109 harboring pETac-FtsZ-FtsA	This study
	34	DQ193	JM109 harboring pETac-SulA	This study
	35	DQ194	JM109 harboring pETac-FtsH	This study
	36	DQ195	JM109 harboring pETac-MinC	This study
	37	DQ196	JM109 harboring pETac-MinD	This study
	38	DQ197	JM109 harboring pETac-MinE	This study
	39	DQ198	JM109 harboring pTet-GFP, pETac-NrdA-NrdB	This study
	40	DQ199	JM109 harboring pTet-GFP, pETac-FtsZ-FtsA	This study
	41	DQ200	JM109 harboring pTet-GFP, pETac-SulA	This study
	42	DQ201	JM109 △NrdA harboring pTet-GFP, △NrdA/pETac-NrdA	This study
	43	DQ202	GL0002 harboring pETac-FtsZ-FtsA	This study
	44	DQ203	F0601 harboring pETac-FtsZ-FtsA	This study
	45	DQ204	GL0002 harboring pETac-SulA	This study
	46	DQ205	GL0002 △NrdA harboring △NrdA/pETac-NrdA	This study
	47	DQ206	F0601 harboring pETac-SulA	This study
	48	DQ207	F0601 △NrdA harboring △NrdA/pETac -NrdA	This study
	49	DQ208	JM109 harboring Prrnbp1	This study
	50	DQ209	JM109 harboring Prrnbp1-EL222	This study
	51	DQ210	JM109 harboring pTargetF	This study
	52	DQ211	JM109 harboring pBLrep-v1-GFP, Prrnbp1-EL222	This study
	53	DQ212	JM109 harboring pBLind-v1-GFP, Prrnbp1-EL222	This study
	54	DQ213	JM109 harboring pBLrep-v1 aA-GFP, Prrnbp1-EL222	This study
	55	DQ214	JM109 harboring pBLrep-v1 aB-GFP, PTrc-EL222	This study
	56	DQ215	JM109 harboring pBLrep-v1 aC-GFP, PTrc-EL222	This study
	57	DQ216	JM109 harboring pBLrep-v1 aD-GFP, PTrc-EL222	This study
	58	DQ217	JM109 harboring pBLrep-v1 bA -GFP, PTrc-EL222	This study
	59	DQ218	JM109 harboring pBLrep-v1 bB -GFP, PTrc-EL222	This study
	60	DQ219	JM109 harboring pBLrep-v1 bC -GFP, PTrc-EL222	This study
	61	DQ220	JM109 harboring pBLrep-v1 bD -GFP, PTrc-EL222	This study
	62	DQ221	JM109 harboring pBLrep-v1 cA-GFP, PTrc-EL222	This study
	63	DQ222	JM109 harboring pBLrep-v1 cB-GFP, PTrc-EL222	This study
	64	DQ223	JM109 harboring pBLrep-v1 cC-GFP, PTrc-EL222	This study
	65	DQ224	JM109 harboring pBLrep-v1 cD-GFP, PTrc-EL222	This study
	66	DQ225	JM109 harboring pBLrep-v1 dA-GFP, PTrc-EL222	This study
	67	DQ226	JM109 harboring pBLrep-v1 dB-GFP, PTrc-EL222	This study
	68	DQ227	JM109 harboring pBLrep-v1 dC-GFP, PTrc-EL222	This study
	69	DQ228	JM109 harboring pBLrep-v1 dD-GFP, PTrc-EL222	This study
	70	DQ229	JM109 harboring pBLind-v1-18, Prrnbp1-EL222	This study
	71	DQ230	JM109 harboring pBLind-v1-25, Prrnbp1-EL222	This study
	72	DQ231	JM109 harboring pBLind-v1-30, Prrnbp1-EL222	This study
	73	DQ232	JM109 harboring pBLind-v1-35, Prrnbp1-EL222	This study
	74	DQ233	JM109 harboring pBLind-v1-45, PTrc-EL222	This study
	75	DQ234	JM109 harboring pBLind-v1-35, Prrnbp1-EL222	This study
	76	DQ235	JM109 harboring pBLind-v1-35, PJ23119-EL222	This study
	77	DQ236	JM109 harboring pBLind-v1-35, PTrc-EL222	This study
	78	DQ237	JM109 harboring pBLind-v1-35, PT5-EL222	This study
	79	DQ238	JM109 harboring pBLind-G-rep-M, PTrc-EL222	This study
	80	DQ239	JM109 harboring pBLrep-v1-β-galactosidase, PTrc-EL222	This study
	81	DQ240	JM109 harboring pBLind-v1-β-galactosidase, PTrc-EL222	This study
	82	DQ241	JM109 harboring PJ23119-BphS-BphO	This study
	83	DQ242	JM109 harboring PJ23119-YijH-MrkH	This study
	84	DQ243	JM109 harboring PJ23119-SO-PJ23119-YM	This study
	85	DQ244	JM109 harboring PmrkA	This study
	86	DQ245	JM109 harboring PmrkA-BFP	This study
	87	DQ246	JM109 harboring PJ23119-SO-PJ23119-YM, PmrkA-BFP	This study
	88	DQ247	JM109 harboring PJ23119-SO-PJ23119-Y29M, PmrkA-BFP	This study
	89	DQ248	JM109 harboring PJ23119-SO-PJ23119-Y30M, PmrkA-BFP	This study
	90	DQ249	JM109 harboring PJ23119-SO-PJ23119-Y31M, PmrkA-BFP	This study
	91	DQ250	JM109 harboring PJ23119-SO-PJ23119-Y32M, PmrkA-BFP	This study
	92	DQ251	GL0002 harboring pBLind-v1-FtsZ-FtsA, PTrc-EL222	This study
	93	DQ252	GL0002 harboring pBLind-v1-SulA, PTrc-EL222	This study
	94	DQ253	GL0002△NrdA harboring PmrkA-NrdA	This study
	95	DQ254	GL0002△NrdA harboring pBLind-FtsZ-FtsA-pBLind-NrdA-NrdB-rep-SulA-PmrkA-NrdA	This study
	96	DQ255	JM109 harboring PTrc-E-PJ23119-SO-PJ23119-Y30M	This study
	97	DQ256	JM109 harboring pBLirnd-v1-PmrkA-BFP	This study
	98	DQ257	JM109 harboring PTrc-E-PJ23119-SO-PJ23119-Y30M, pBLirnd-v1-PmrkA-BFP	This study
	99	DQ258	JM109 harboring PTrc-E-PJ23119-SO-PJ23119-Y30M, pBLind-v1-PmrkA-BFP	This study
	100	DQ0	GL0002△NrdA harboring PJ23119-PhaAB-PJ23119-PhaC-PCT	This study
	101	D1	F0601 harboring PJ23119-BudAB-NOX	This study
	102	D2	F0601 harboring PJ23119-BudAB-NOX, PJ23119-FtsZA-NrdAB	This study
	103	D3	F0601 harboring PJ23119-BudAB-NOX, PJ23119-FtsZA-NrdAB-RpoS	This study
	104	DQ260	F0601 harboring PJ23119-BudAB-NOX, PJ23119-RpoS	This study
	105	DQ264	JM109 harboring PmrkA-β-glucuronidase, PJ23119-SO-PJ23119-YM	This study
	106	DQ265	JM109 harboring PTrc-E-PJ23119-SO-PJ23119-Y30M, pBLind-v1-PmrkA-BFP	This study
	107	DQ266	JM109 harboring PTrc-E-PJ23119-SO-PJ23119-Y30M, pBLirnd-v1-PmrkA-BFP	This study
	108	DQ267	JM109 NrdA:FRT harboring pETac-NrdA, pTet-SulA	This study
	109	DQ268	JM109 NrdA:FRT harboring pETac-NrdA, pTet-MinC	This study
	110	DQ269	JM109 NrdA:FRT harboring pETac-NrdA, pTet-MinD	This study
	111	DQ270	GL0002 △NrdA harboring PJ23119-PhaAB-PJ23119-PhaC-PCT, PJ23113-NrdA	This study
	112	DQ271	GL0002 harboring PJ23119-PhaAB-PJ23119-PhaC-PCT, PJ23119-SulA	This study
	113	DQ272	JM109 harboring pETac-NrdAB-FtsZA	This study
	114	DQ273	JM109 harboring pETac-NrdAB-FtsZ	This study
	115	DQ274	JM109 harboring pETac-NrdAB-FtsA	This study
	116	DQ275	JM109 harboring pETac-NrdAB-FtsZAQ	This study
	117	DQ276	JM109 harboring pETac-NrdAB-FtsZAQN	This study
	118	DQ277	F0601 harboring PJ23119-BudAB-NOX, PJ23119-SulA	This study
	119	DQ279	F0601 harboring PJ23119-BudAB-NOX, pBLirnd-v1-PmrkA-BFP	This study
	120	DQ280	GL0002△NrdA harboring PJ23119-PhaAB-PJ23119-PhaC-PCT, PJ23119-SulA-PJ23113-NrdA	This study
	121	DQ281	GL0002△NrdA harboring PJ23119-PhaAB-PJ23119-PhaC-PCT, PTrc-E-PJ23119-SO-PJ3119-Y30M	This study
	122	DQ282	JM109 NrdA:FRT harboring pETac-NrdA, pTet-MinE	This study
	123	DQ283	JM109 NrdA:FRT harboring pETac-NrdA, pTet-FtsH	This study
	124	DN4	F0601 harboring PJ23119-BudAB-NOX, PTrc-E-PJ23119-SO-PJ23119-Y30M, pBLind-FtsZ-FtsA-pBLind-NrdA-NrdB-PmrkA-RpoS	This study
	125	DQ8	GL0002△NrdA harboring PJ23119-PhaAB-PJ23119-PhaC-PCT, PTrc-E-PJ23119-SO-PJ23119-Y30M, pBLrep-FtsZ-FtsA-pBLrep-NrdA-NrdB-ind-SulA-PmrkA-NrdA	This study
