# Supplementary material for: Light-powered Escherichia coli cell division for chemical production
Source: Nat Commun. 2020 May 8;11:2262. doi: 10.1038/s41467-020-16154-3 (PMC7210317; doi:10.1038/s41467-020-16154-3)
Supplement: Supplementary file 6 — Supplementary Data 3 [file 41467_2020_16154_MOESM6_ESM.xlsx]

## Sheet: Sheet1
				DNA sequences used in this study
		Name	Type	DNA sequences
	1	B0034	RBS	AAAGAGGAGAAA
	2	B0029	RBS	GTTCACACAGGAAACC
	3	B0030	RBS	GATTAAAGAGGAGAAA
	4	B0031	RBS	GTCACACAGGAAACC
	5	B0032	RBS	GTCACACAGGAAAG
	6	B0033	RBS	TCACACAGGAC
	7	pBLind-v1(Modified Plux)	Promoter	GGTAGCCTTTAGTCCATGTTGACAAAGAAAATGGTTTGTTATAATCGAATAAA
	8	pBLrep-v1(Modified PJ23119)	Promoter	TTGACAGGTAGCCTTTAGTCCATGTATAAT
	9	-35 site	Promoter	TTGACA
	10	-35 site	Promoter	TTTACA
	11	-35 site	Promoter	TTGTGA
	12	-35 site	Promoter	CCCGGG
	13	-10 site	Promoter	TATAAT
	14	-10 site	Promoter	GATAAT
	15	-10 site	Promoter	TACTGT
	16	-10 site	Promoter	CCAGTC
	17	Prrnbp1	Promoter	ATTTCCTCTTGTCAGGCCGGAATAACTCCCTATAATGCGC
	18	PTrc	Promoter	TTGACAATTAATCATCGGCTCGTATAATG
	19	PT5	Promoter	TCATAAAAAATTTATTTGCTTTGTGAGCGGATAACAATTATAATA
	20	PJ23119	Promoter	TTGACAGCTAGCTCAGTCCTAGGTATAAT
	21	PJ23113	Promoter	CTGATGGCTAGCTCAGTCCTAGGGATTATGCTAGC
	22	PmrkA	Promoter	GCTGCGCTGTAAACAACCACCCTCGCGTTTTCATCTATCAATGGCTGTTTATTAATAGTCGATGGTTATCTGTTATATAACTTAATGAAACGTGAACAAATGTATATTTGTCGGCGAATAAATAGCATTCTTTGACGCCG
	23	rrbT	Terminator	caaataaaacgaaaggctcagtcgaaagactgggcctttcgtttta
	24	el222	Gene	ATGGGGGCAGACGACACACGCGTTGAGGTGCAACCGCCGGCGCAGTGGGTCCTCGACCTGATCGAGGCCAGCCCGATCGCATCGGTCGTGTCCGATCCGCGTCTCGCCGACAATCCGCTGATCGCCATCAACCAGGCCTTCACCGACCTGACCGGCTATTCCGAAGAAGAATGCGTCGGCCGCAATTGCCGATTCCTGGCAGGTTCCGGCACCGAGCCGTGGCTGACCGACAAGATCCGCCAAGGCGTGCGCGAGCACAAGCCGGTGCTGGTCGAGATCCTGAACTACAAGAAGGACGGCACGCCGTTCCGCAATGCCGTGCTCGTTGCACCGATCTACGATGACGACGACGAGCTTCTCTATTTCCTCGGCAGCCAGGTCGAAGTCGACGACGACCAG…
	25	gfp	Gene	ATGGTGAGCAAGGGCGAGGAGCTGTTCACCGGGGTGGTGCCCATCCTGGTCGAGCTGGACGGCGACGTAAACGGCCACAAGTTCAGCGTGTCCGGCGAGGGCGAGGGCGATGCCACCTACGGCAAGCTGACCCTGAAGTTCATCTGCACCACCGGCAAGCTGCCCGTGCCCTGGCCCACCCTCGTGACCACCCTGACCTACGGCGTGCAGTGCTTCAGCCGCTACCCCGACCACATGAAGCAGCACGACTTCTTCAAGTCCGCCATGCCCGAAGGCTACGTCCAGGAGCGCACCATCTTCTTCAAGGACGACGGCAACTACAAGACCCGCGCCGAGGTGAAGTTCGAGGGCGACACCCTGGTGAACCGCATCGAGCTGAAGGGCATCGACTTCAAGGAG…
	26	mKate	Gene	ATGTCAGAATTAATTAAAGAAAATATGCACATGAAATTATATATGGAAGGTACTGTCAACAATCATCATTTCAAATGCACATCCGAAGGTGAAGGTAAACCATATGAAGGCACACAAACAATGCGCATCAAAGCAGTTGAAGGTGGACCCCTGCCCTTTGCGTTTGACATTCTCGCAACGAGCTTTATGTACGGGTCTAAAACTTTTATCAATCACACCCAAGGCATTCCTGACTTTTTTAAACAGTCCTTTCCTGAAGGCTTTACCTGGGAACGTGTAACAACTTATGAAGATGGCGGTGTACTTACAGCAACTCAAGATACGAGTTTACAAGATGGCTGTCTGATTTACAATGTTAAAATCCGTGGCGTAAATTTCCCGAGTAACGGACCCGTAATG…
	27	bfp	Gene	ATGAGCGAGCTGATTAAGGAGAACATGCACATGAAGCTGTACATGGAGGGCACCGTGGACAACCATCACTTCAAGTGCACATCCGAGGGCGAAGGCAAGCCCTACGAGGGCACCCAGACCATGAGAATCAAGGTGGTCGAGGGCGGCCCTCTCCCCTTCGCCTTCGACATCCTGGCTACTAGCTTCCTCTACGGCAGCAAGACCTTCATCGACCACACCCAGGGCATCCCCGACTTCTTCAAGCAGTCCTTCCCTGAGGGCTTCACATGGGAGAGAGTCACCACATACGAAGACGGGGGCGTGCTGACCGCTACCCAGGACACCAGCCTCCAGGACGGCTGCCTCATCTACAACGTCAAGATCAGAGGGGTGAACTTCACATCCAACGGCCCTGTGATG…
	28	β-galactosidase	Gene	ATGAGCGTTAGCTACGATGGTGAGCGCCGCGTGAATTTTAATGAGAACTGGCGTTTTCAGCGTGAGACAAACGGTAGTATTGCCGGCGCCCAGAATCCGGGCTTTGACGACAGCAGTTGGCGTAAGCTGAATTTACCGCATGACTGGAGTATCGAACTGGATTTTAACAAAAACTCTTTAGCAACACATGAAGGCGGCTATCTGGACGGCGGTATCGGCTGGTACCGTAAAACCTTCACCATTCCGGAGAGCATGAAGGGCAAGCGTATTTCTTTAGACTTCGACGGTGTGTACATGAATAGCACAACCTATTTAAATGGTGAGGTGCTGGGCACATACCCTTTCGGTTACAATGCCTTTAGTTATGATATCAGTGATAAGCTGTACAAGGATGGCCGT…
	29	β-glucuronidase	Gene	ATGTTACGTCCTGTAGAAACCCCAACCCGTGAAATCAAAAAACTCGACGGCCTGTGGGCATTCAGTCTGGATCGCGAAAACTGTGGAATTGATCAGCGTTGGTGGGAAAGCGCGTTACAAGAAAGCCGGGCAATTGCTGTGCCAGGCAGTTTTAACGATCAGTTCGCCGATGCAGATATTCGTAATTATGCGGGCAACGTCTGGTATCAGCGCGAAGTCTTTATACCGAAAGGTTGGGCAGGCCAGCGTATCGTGCTGCGTTTCGATGCGGTCACTCATTACGGCAAAGTGTGGGTCAATAATCAGGAAGTGATGGAGCATCAGGGCGGCTATACGCCATTTGAAGCCGATGTCACGCCGTATGTTATTGCCGGGAAAAGTGTACGTATCACCGTTTGT…
	30	bphS	Gene	ATGGCCCGTGGTTGTTTAATGACCATTAGCGGCGGCACCTTTGACCCGAGCATTTGCGAGATGGAACCGATCGCCACCCCCGGTGCCATTCAGCCTCATGGTGCTTTAATGACAGCCCGCGCAGATAGTGGCCGTGTGGCCCACGCAAGTGTGAATCTGGGCGAGATTTTAGGTTTACCCGCTGCCAGTGTGTTAGGCGCCCCGATCGGTGAAGTTATTGGCCGCGTGAACGAAATTTTACTGCGTGAGGCCCGCCGCAGCGGTAGTGAAACCCCCGAAACCATCGGTAGCTTTCGCCGCAGCGACGGTCAGTTACTGCATCTGCACGCATTCCAGAGCGGTGATTACATGTGTTTAGACATTGAGCCGGTGCGTGATGAGGATGGTCGCTTACCTCCG…
	31	bphO	Gene	ATGCCGCTGAGCCGCGATCTCCGCGAAAAGACCGGTATGCTGCATAATCGTGCGGAAACGCTGCTGGGTCTGCCGAGCGGTATCATGGGTTGGGCCGATTACGTGGATTGGCTGCGCCATTTTCTGGCGCTGTACGATCCGATCGAACGCCGCATCGTTGCCTTCGGTGGCTGGAGCGGTCTGGCCAGCTTTGATCCGGATCCGGGCCACAGCCGTCGTCTGATCCAAGATCTCCATGCGCTGGGCATTGACACCGACCGTATTCCACGTGCGCCGGCGGAATACTGCCCACCACTGACGAATTTTGCGCGCGCGCTGGGTGCCCGTTATGTTCTGGAAGGTAGCGCCCTCGGTGGCCGTGTGATTCTGCATCATCTGAAGAAACGCATCGGCGATGAA…
	32	yhjh	Gene	ATGATTCGCCAAGTTATTCAGCGCATCAGCAACCCGGAAGCCAGCATCGAAAGTCTGCAAGAACGTCGTTTTTGGCTGCAGTGCGAGCGCGCCTATACTTGGCAACCGATTTATCAGACTTGTGGCCGTTTAATGGCAGTTGAACTGCTGACCGTGGTGACCCATCCGCTGAATCCGAGTCAGCGTTTACCGCCCGATCGCTACTTTACCGAAATCACCGTGAGCCATCGCATGGAAGTGGTGAAGGAACAGATCGATCTGCTGGCCCAGAAAGCCGATTTTTTCATCGAGCACGGTTTATTAGCAAGCGTGAACATTGACGGCCCGACTTTAATTGCACTGCGCCAGCAACCGAAAATTCTGCGCCAGATCGAACGTTTACCGTGGTTACGCTTCGAA…
	33	mrkh	Gene	ATGACCGAGGGTACGATCAAGACCAGCAAGTACGAGATCATCGCCATCTTCCGCGAAGAACTCCGTAAGCGCACCGAGATCGAGATCTTCTTCAACAACACGAGCATCATTACCCAGCTGACCCGCGTTGATTTTGCGGAGTTCCACATCCAGACCCACCGCAAAATCCCGAGCGGTCACAAAATCCGCTTTCTGCTGCACAGCGATAGCGGTAAGATCGAGTTCAACGCCGCCCTCACGAAACATGACAACAGCGGCGTTGACAAAGGCATCCGCTACGCCTTCAGTCTGCCGGAATGTCTGCAAGTTGTTCAGCGTCGCCGTGATCCGCGCTTTCGTCTGCGTCACGAGCACGATTTCTACTGTCGTGGCCGCCACAAGAACGGCGAAAACTATCTG…
	34	budA	Gene	ATGAACGAAAAACACGGGTGTTCCTGTGCGCGCCATTTGGCGCAGGGTTTTGCCAGGCAGTCGATCAACGCCGGGGAGGGCGAAATCTATCAAATCTCGCTGATGAGCGCGCTCATCGACGGGGTCTACGAGGGGGAAACCACCATTGCCGAGTTGCTCAAACACGGCAACTTTGGCCTCGGTACCTTCAATCATCTGGACGGTGAACTGATCGCTTTCGACCAGGAAATACACCAGCTGCGCGCCGACGGCAGCGCCCGCCCGGCCGGCCTGCAACAGAAAACCCCCTTCGCCGTCGTCACCTTTTTCCAGCCCAGCGTCAGCCAGCAATTCGATCGGCCGATCACCAAGGCGCAGCTGCACCAATGCATCGATGAACAGGTCGCCTCGCCGAACCTG…
	35	budB	Gene	ATGGCACAGGAAAAAACAGGCAATGACTGGCAATGCGGCGCCGATTTGGTGGTGAAAAACCTGGAAGCGCAGGGCGTCAAACACGTTTTCGGTATTCCGGGCGCCAAGATCGACCGGGTGTTCGACTCGCTGGAGGACGCGCCGTCGATCGAAACGGTGGTGGTGCGCCATGAGGCCAACGCGGCCTTTATGGCGGCGGCGGTCGGCCGCTTGACCGGCAAGGCCGGGGTGGCGCTGGTCACCTCCGGGCCGGGCAGCTCCAACCTGATCACCGGGCTGGCTACCGCCACCTCGGAAGGGGACGCGGTGGTGGCCTTCGGCGGGGCGGTGAAGCGCGCCGACAGCCTGAAGCAGACGCACCAGAGCATGGATACCGTCAGCATGTTCCGGCCGGTCACC…
	36	nox	Gene	ATGAAAATCATTAGCATTAAATTCGTGCTCGGCGGCAACATCATGAAGGTGACCGTGGTTGGCTGTACCCATGCCGGCACCTTCGCGATCAAGCAGATTCTGGCGGAACACCCAGACGCCGAGGTGACGGTTTACGAGCGCAACGACGTGATCAGCTTTCTCAGCTGTGGCATCGCGCTGTATCTGGGTGGTAAAGTGGCCGACCCACAAGGTCTGTTTTACAGCAGCCCGGAAGAACTGCAAAAGCTGGGCGCGAACGTGCAGATGAACCATAACGTTCTGGCCATCGATCCGGACCAGAAGACCGTGACCGTGGAGGATCTGACCAGCCATGCGCAGACCACGGAGAGCTACGACAAGCTCGTTATGACCAGCGGTAGCTGGCCAATCGTGCCAAAG…
	37	phaA	Gene	ATGACAGACGTGGTGATTGTTAGCGCAGCCCGCACCGCCGTTGGTAAGTTTGGCGGCAGCCTGGCAAAGATCCCTGCCCCTGAGCTGGGCGCAGTGGTTATCAAGGCAGCCCTGGAGCGCGCAGGTGTGAAACCGGAGCAGGTGAGTGAGGTGATCATGGGCCAGGTTCTGACCGCAGGTAGTGGCCAAAATCCGGCCCGTCAGGCCGCAATCAAAGCAGGCTTACCTGCCATGGTGCCGGCCATGACCATCAACAAGGTGTGCGGCAGTGGCCTGAAGGCCGTGATGTTAGCCGCCAACGCCATCATGGCCGGCGATGCAGAGATCGTGGTGGCAGGCGGCCAGGAAAATATGAGCGCCGCACCTCATGTTCTGCCGGGCAGTCGCGATGGCTTCCGT…
	38	phaB	Gene	ATGACCCAGCGCATTGCCTATGTGACCGGTGGTATGGGCGGTATTGGTACCGCCATCTGTCAGCGTCTGGCAAAAGATGGCTTTCGCGTTGTTGCTGGTTGCGGTCCGAATAGTCCGCGCCGTGAAAAATGGCTGGAACAGCAGAAGGCACTGGGCTTCGACTTTATCGCAAGCGAAGGCAATGTGGCAGACTGGGATAGCACCAAAACCGCCTTCGATAAGGTGAAAAGCGAGGTGGGCGAAGTTGACGTGCTGATCAACAACGCTGGTATCACCCGCGATGTGGTGTTTCGCAAAATGACCCGCGCCGATTGGGATGCAGTGATCGATACCAATTTAACCTCTTTATTCAACGTGACCAAACAAGTTATTGACGGCATGGCAGATCGTGGCTGGGGT…
	39	phaC	Gene	ATGAGCAACAAAAACAGCGACGACCTGAACCGTCAGGCTTCCGAGAACACGCTGGGTCTGAACCCTGTAATCGGTCTGCGTGGCAAGGATCTGCTGACTTCTGCACGTATGGTCCTGACTCAAGCAATCAAGCAGCCAATCCACTCTGTCAAGCACGTCGCACACTTCGGTATCGAGCTGAAGAACGTCATGTTCGGTAAAAGCAAACTGCAACCGGAGTCCGATGACCGTCGTTTCAACGACCCGGCATGGTCTCAGAACCCTCTGTACAAACGTTACCTGCAAACCTACCTGGCCTGGCGTAAAGAGCTGCACGACTGGATCGGTAACTCCAAACTGTCCGAGCAGGACATCAACCGTGCACACTTCGTCATCACGCTGATGACCGAAGCTATGGCA…
	40	pCT	Gene	ATGAGAAAAGTAGAAATCATTACTGCTGAACAAGCAGCTCAGCTCGTAAAAGACAACGACACGATTACGTCTATCGGCTTTGTCAGCAGCGCCCATCCGGAAGCACTGACCAAAGCTTTGGAAAAACGGTTCCTGGACACGAACACCCCGCAGAACTTGACCTACATCTATGCAGGCTCTCAGGACAAACGCGATGGCCGTGCCGCTGAACATCTGGCACACACAGGCCTTTTGAAACGCGCCATCATCGGTCACTGGCAGACTGTACCGGCTATCGGTAAACTGGCTGTCGAAAACAAGATTGAAGCTTACAACTTCTCGCAGGGCACGTTGGTCCACTGGTTCCGCGCCTTGGCAGGTCATAAGCTCGGCGTCTTCACCGACATCGGTCTGGAAACT…
	41	ftsH	Gene	ATGGCGAAAAACCTAATACTCTGGCTGGTCATTGCCGTTGTGCTGATGTCAGTATTCCAGAGCTTTGGGCCCAGCGAGTCTAATGGCCGTAAGGTGGATTACTCTACCTTCCTACAAGAGGTCAATAACGACCAGGTTCGTGAAGCGCGTATCAACGGACGTGAAATCAACGTTACCAAGAAAGATAGTAACCGTTATACCACTTACATTCCGGTTCAGGATCCGAAATTACTGGATAACCTGTTGACCAAGAACGTCAAGGTTGTCGGTGAACCGCCTGAAGAACCAAGCCTGCTGGCTTCTATCTTCATCTCCTGGTTCCCGATGCTGTTGCTGATTGGTGTCTGGATCTTCTTCATGCGTCAAATGCAGGGCGGCGGTGGCAAAGGTGCCATGTCG…
	42	sulA	Gene	ATGTACACTTCAGGCTATGCACATCGTTCTTCGTCGTTCTCATCCGCAGCAAGTAAAATTGCGCGTGTCTCTACGGAAAACACTACAGCCGGGCTTATCAGTGAAGTTGTCTATCGCGAAGATCAGCCCATGATGACGCAACTTCTACTGTTGCCATTGTTACAGCAACTCGGTCAGCAATCGCGCTGGCAACTCTGGTTAACACCGCAACAAAAACTGAGTCGGGAATGGGTTCAGGCATCTGGGCTACCCTTAACGAAAGTAATGCAGATTAGCCAGCTCTCCCCTTGCCACACTGTGGAGTCAATGGTTCGCGCTTTACGCACGGGCAATTACAGTGTGGTGATCGGTTGGTTGGCAGATGATTTGACTGAAGAAGAGCATGCTGAACTTGTTGAT…
	43	minC	Gene	atgtcaaacacgccaatcgagcttaaaggcagtagcttcactttatctgtggttcatctgcatgaggcagaacctaaggttatccatcaggcgctggaagacaaaatcgctcaggcccccgcatttttaaaacatgcccccgttgtactcaacgtcagtgcactggaagacccggtaaactggtcagcgatgcataaggcggtttcggcaaccggtttgcgggttattggcgtaagtggctgcaaagatgcgcaacttaaagccgaaattgaaaagatggggctgcctatcctgacggaaggaaaggaaaaagcgccacgtccagctcccacaccgcaggctccagcgcaaaatacaacgccggtcacaaaaacgcgtttaatagataccccggtgcgt…
	44	ftsA	Gene	ATGATCAAGGCGACGGACAGAAAACTGGTAGTAGGACTGGAGATTGGTACCGCGAAGGTTGCCGCTTTAGTAGGGGAAGTTCTGCCCGACGGTATGGTCAATATCATTGGCGTGGGCAGCTGCCCGTCGCGTGGTATGGATAAAGGCGGGGTGAACGACCTCGAATCCGTGGTCAAGTGCGTACAACGCGCCATTGACCAGGCAGAATTGATGGCAGATTGTCAGATCTCTTCGGTATATCTGGCGCTTTCTGGTAAGCACATCAGCTGCCAGAATGAAATTGGTATGGTGCCTATTTCTGAAGAAGAAGTGACGCAAGAAGATGTGGAAAACGTCGTCCATACCGCGAAATCGGTGCGTGTGCGCGATGAGCATCGTGTGCTGCATGTGATCCCGCAA…
	45	ftsN	Gene	ATGGTGGCACAACGAGATTATGTACGCCGCAGCCAACCGGCACCTTCGCGGCGAAAAAAGAGCACCTCACGGAAAAAGCAACGAAATCTGCCTGCGGTTTCTCCCGCTATGGTCGCTATTGCTGCCGCCGTTCTTGTGACCTTTATCGGTGGTCTGTACTTCATTACGCATCACAAGAAAGAAGAGTCCGAGACGCTGCAAAGCCAGAAAGTGACCGGAAACGGACTACCACCAAAACCAGAAGAACGCTGGCGCTACATTAAAGAGCTGGAAAGTCGCCAGCCGGGAGTGCGTGCGCCCACAGAACCTTCTGCCGGTGGTGAAGTGAAAACGCCGGAGCAACTGACACCAGAACAACGTCAGCTTCTTGAACAAATGCAGGCTGATATGCGCCAGCAG…
	46	ftsQ	Gene	atgtcgcaggctgctctgaacacgcgaaacagcgaagaagaggtttcttctcgccgcaataatggaacgcgtctggcggggatccttttcctgctgaccgttttaacgacagtgttggtgagcggctgggtcgtgttgggctggatggaagatgcgcaacgcctgccgctctcaaagctggtgttgaccggtgaacgccattacacacgtaatgacgatatccggcagtcgatcctggcattgggtgagccgggtacctttatgacccaggatgtcaacatcatccagacgcaaatagaacaacgcctgccgtggattaagcaggtgagcgtcagaaagcagtggcctgatgaattgaagattcatctggttgaatatgtgccgattgcgcggtggaat…
	47	minD	Gene	ATGGCACGCATTATTGTTGTTACTTCGGGCAAAGGGGGTGTTGGTAAGACAACCTCCAGCGCGGCCATCGCCACTGGTTTGGCCCAGAAGGGAAAGAAAACTGTCGTGATAGATTTTGATATCGGCCTGCGTAATCTCGACCTGATTATGGGTTGTGAACGCCGGGTCGTTTACGATTTCGTCAACGTCATTCAGGGCGATGCAACGCTAAATCAGGCGTTAATTAAAGATAAGCGTACTGAAAATCTCTATATTCTGCCGGCATCGCAAACACGCGATAAAGATGCCCTCACCCGTGAAGGGGTCGCCAAAGTTCTTGATGATCTGAAAGCGATGGATTTTGAATTTATCGTTTGTGACTCCCCGGCAGGGATTGAAACCGGTGCGTTAATGGCACTC…
	48	minE	Gene	ATGGCATTACTCGATTTCTTTCTCTCGCGGAAGAAAAACACAGCCAACATTGCAAAAGAACGGCTGCAGATTATTGTTGCTGAACGCCGTCGCAGCGATGCAGAACCGCATTATCTGCCGCAGTTGCGTAAAGATATTCTTGAGGTCATTTGTAAATACGTACAAATTGATCCTGAGATGGTAACCGTACAGCTTGAGCAAAAAGATGGCGATATTTCTATTCTTGAGCTGAACGTGACCTTACCGGAAGCAGAAGAGCTGAAATAA
	49	ftsZ	Gene	ATGTTTGAACCAATGGAACTTACCAATGACGCGGTGATTAAAGTCATCGGCGTCGGCGGCGGCGGCGGTAATGCTGTTGAACACATGGTGCGCGAGCGCATTGAAGGTGTTGAATTCTTCGCGGTAAATACCGATGCACAAGCGCTGCGTAAAACAGCGGTTGGACAGACGATTCAAATCGGTAGCGGTATCACCAAAGGACTGGGCGCTGGCGCTAATCCAGAAGTTGGCCGCAATGCGGCTGATGAGGATCGCGATGCATTGCGTGCGGCGCTGGAAGGTGCAGACATGGTCTTTATTGCTGCGGGTATGGGTGGTGGTACCGGTACAGGTGCAGCACCAGTCGTCGCTGAAGTGGCAAAAGATTTGGGTATCCTGACCGTTGCTGTCGTCACTAAG…
	50	rpoS	Gene	ATGTTCCGTCAAGGGATCACGGGTAGGAGCCACCTTATGAGTCAGAATACGCTGAAAGTTCATGATTTAAATGAAGATGCGGAATTTGATGAGAACGGAGTTGAGGTTTTTGACGAAAAGGCCTTAGTAGAAGAGGAACCCAGTGATAACGATTTGGCCGAAGAGGAACTGTTATCGCAGGGAGCCACACAGCGTGTGTTGGACGCGACTCAGCTTTACCTTGGTGAGATTGGTTATTCACCACTGTTAACGGCCGAAGAAGAAGTTTATTTTGCGCGTCGCGCACTGCGTGGAGATGTCGCCTCTCGCCGCCGGATGATCGAGAGTAACTTGCGTCTGGTGGTAAAAATTGCCCGCCGTTATGGCAATCGTGGTCTGGCGTTGCTGGACCTTATCGAA…
	51	nrdA	Gene	ATGAATCAGAATCTGCTGGTGACAAAGCGCGACGGTAGCACAGAGCGCATCAATCTCGACAAAATCCATCGCGTTCTGGATTGGGCGGCAGAAGGACTGCATAACGTTTCGATTTCCCAGGTCGAGCTGCGCTCCCACATTCAGTTTTATGACGGTATCAAGACCTCTGACATCCACGAAACCATTATCAAGGCTGCCGCAGACCTGATCTCCCGTGATGCGCCGGATTATCAGTATCTCGCCGCGCGCCTGGCGATCTTCCACCTGCGTAAAAAAGCCTACGGCCAGTTTGAGCCGCCTGCGCTGTACGACCACGTGGTGAAAATGGTCGAGATGGGCAAATACGATAATCATCTGCTGGAAGACTACACGGAAGAAGAGTTCAAGCAGATGGACACC…
	52	nrdB	Gene	ATGGCATATACCACCTTTTCACAGACGAAAAATGATCAGCTCAAAGAACCGATGTTCTTTGGTCAGCCGGTCAACGTGGCTCGCTACGATCAGCAAAAATATGACATCTTCGAAAAGCTGATCGAAAAGCAGCTCTCTTTCTTCTGGCGTCCGGAAGAAGTTGACGTCTCCCGCGACCGTATAGATTACCAGGCGCTGCCGGAGCACGAAAAACACATCTTTATCAGCAACCTGAAATATCAGACGCTGCTGGATTCCATTCAGGGTCGTAGCCCGAACGTGGCGCTATTGCCGCTTATTTCTATTCCGGAACTGGAAACCTGGGTCGAAACCTGGGCGTTCTCAGAAACGATTCATTCCCGTTCCTATACTCATATCATTCGTAATATCGTTAACGAT…
	53	nrdD	Gene	ATGACACCGCATGTGATGAAACGAGACGGCTGCAAAGTGCCGTTTAAATCAGAGCGCATCAAAGAAGCGATTCTGCGTGCAGCTAAAGCAGCGGAAGTCGATGATGCCGATTATTGCGCCACTGTTGCCGCGGTTGTCAGCGAGCAGATGCAGGGCCGCAACCAGGTGGATATCAATGAGATCCAGACCGCAGTTGAAAATCAGCTGATGTCAGGTCCATACAAACAACTGGCTCGTGCTTACATCGAGTACCGTCACGATCGCGACATTGAACGTGAAAAACGCGGTCGCCTGAACCAGGAGATCCGTGGTCTGGTCGAGCAGACCAACGCCTCGTTACTCAACGAAAACGCCAACAAAGACAGCAAGGTGATTCCAACCCAGCGCGACCTGCTGGCC…
	Annotation: For 7, 8, the red mark is the EL222 binding site, the blue mark is the -35 hexamers for promoter, the green mark is the -10 hexamers for promoter. For 9-12, the blue mark is the -35 hexamers for promoter. For 13-16, the green mark is the -10 hexamers for promoter.
