# Supplementary material for: Light-powered Escherichia coli cell division for chemical production
Source: Nat Commun. 2020 May 8;11:2262. doi: 10.1038/s41467-020-16154-3 (PMC7210317; doi:10.1038/s41467-020-16154-3)
Supplement: Supplementary file 7 — Supplementary Data 4 [file 41467_2020_16154_MOESM7_ESM.xlsx]

## Sheet: Sheet1
	Different phases regulation for acetoin production
	Phases regulation	Acetoin titer (g·L−1)	Acetoin productivity (g·L−1·h−1)	OD600	Cell growth rate (h−1)
	Normal fermentation	48.28	0.67	55.8	2.45
	Two phases fermentation	59.88	0.83	57.49	2.82
	Three phases fermentation	67.2	0.93	64.97	3.54
