# Supplementary material for: Light-powered Escherichia coli cell division for chemical production
Source: Nat Commun. 2020 May 8;11:2262. doi: 10.1038/s41467-020-16154-3 (PMC7210317; doi:10.1038/s41467-020-16154-3)
Supplement: Supplementary file 8 — Source Data [file 41467_2020_16154_MOESM8_ESM.xlsx]

## Sheet: Figure. 1A
Figure. 1A
	Strains	C period (min)			Mean value	Error bar
		Parallel 1	Parallel 2	Parallel 3
	CT	39.22	36.13	33.86	36.4033	2.69043
	nrdAB	22.17	22.61	21.02	21.9333	0.820995
	nrdA	26.81	27.62	22.96	25.7967	2.48979
	nrdB	28.21	25.02	23.12	25.45	2.5721
	nrdD	30.15	33.26	37.12	33.51	3.49172

## Sheet: Figure. 1B
Figure. 1B
	Strains	D period (min)			Mean value	Error bar
		Parallel 1	Parallel 2	Parallel 3
	CT	34.02	32.06	29.68	31.92	2.17338
	ftsZA	17.55	18.69	17.62	17.9533	0.638931
	ftsZ	19.89	19.06	17.02	18.6567	1.4769
	ftsA	23.68	22.56	21.89	22.71	0.904378
	ftsQ	21.82	24.96	27.02	24.6	2.61863
	ftsN	27.89	26.43	29.89	28.07	1.73701

## Sheet: Figure. 1C
Figure. 1C
	Strains	SSA (μm-1)			Mean value	Error bar		Strains	MCV (μm3)			Mean value	Error bar
		Parallel 1	Parallel 2	Parallel 3					Parallel 1	Parallel 2	Parallel 3
	CT	3.35	3.28	3.17	3.26667	0.0907377		CT	3.42	3.55	3.79	3.58667	0.187705
	nrdAB	3.83	3.77	3.66	3.75333	0.0862168		nrdAB	2.33	2.12	1.98	2.14333	0.176163
	nrdA	3.71	3.64	3.59	3.64667	0.0602771		nrdA	2.52	2.56	1.96	2.34667	0.33546
	nrdB	3.74	3.52	3.63	3.63	0.11		nrdB	2.61	1.93	2.58	2.37333	0.384231
	nrdD	3.49	3.28	3.39	3.38667	0.10504		nrdD	3.29	2.99	3.15	3.14333	0.150111

## Sheet: Figure. 1D
Figure. 1D
	Strains	SSA (μm-1)			Mean value	Error bar		Strains	MCV (μm3)			Mean value	Error bar
		Parallel 1	Parallel 2	Parallel 3					Parallel 1	Parallel 2	Parallel 3
	CT	3.38	3.25	3.17	3.26667	0.105987		CT	3.39	3.57	3.8	3.58667	0.205508
	ftsZA	3.96	4.08	4.18	4.07333	0.110151		ftsZA	1.84	1.36	1.85	1.68333	0.28006
	ftsZ	3.72	3.865	3.88	3.82167	0.0883648		ftsZ	1.88	2.01	2.4	2.09667	0.270617
	ftsA	3.708	3.52	3.57	3.59933	0.0973721		ftsA	2.52	2.46	2.28	2.42	0.1249
	ftsQ	3.61	3.42	3.49	3.50667	0.0960902		ftsQ	2.44	2.64	2.74	2.60667	0.152753
	ftsN	3.44	3.58	3.49	3.50333	0.070946		ftsN	2.8	2.62	2.48	2.63333	0.160416

## Sheet: Figure. 1E
Figure. 1E
	CT				nrdAB				nrdA				nrdB				nrdD
FESEM

## Sheet: Figure. 1F
Figure. 1F
	CT				ftsZA				ftsZ				ftsA				ftsQ				ftsN
FESEM

## Sheet: Figure. 2A
	Figure. 2A
		Strains	C period (min)			Mean value	Error bar
			Parallel 1	Parallel 2	Parallel 3
		CT	43.06	35.86	26.85	35.2567	8.12182
		nrdA/∆nrdA	75.58	80.58	81.36	79.1733	3.13626
		nrdAB/∆nrdAB	56.28	70.26	76.89	67.81	10.5212
		nrdB/∆nrdB	55.28	68.29	64.02	62.53	6.63175
		nrdD/∆nrdD	33.26	40.38	41.78	38.4733	4.56882

## Sheet: Figure. 2B
Figure. 2B
	Strains	D period (min)			Mean value	Error bar
		Parallel 1	Parallel 2	Parallel 3
	CT	24.26	42.02	36.48	34.2533	9.08697
	sulA	121.43	125.72	134.88	127.343	6.87037
	minC	115.26	101.36	103.46	106.693	7.49289
	minD	105.26	103.86	91.26	100.127	7.7106
	minE	80.06	66.29	63.86	70.07	8.73649
	ftsH	64.25	55.89	72.69	64.2767	8.40003

## Sheet: Figure. 2C
Figure. 2C
	Strains	SSA (μm-1)			Mean value	Error bar		Strains	MCV (μm3)			Mean value	Error bar
		Parallel 1	Parallel 2	Parallel 3					Parallel 1	Parallel 2	Parallel 3
	CT	3.3	3.39	3.12	3.27	0.137477		CT	4.25	3.66	2.82	3.57667	0.718633
	nrdA/∆nrdA	2.74	2.63	2.36	2.57667	0.195533		nrdA/∆nrdA	17.9	17.55	16.7	17.3833	0.617117
	nrdAB/∆nrdAB	2.56	2.66	2.757	2.659	0.0985038		nrdAB/∆nrdAB	15.25	14.31	13.95	14.5033	0.671218
	nrdB/∆nrdB	2.7	2.93	2.85	2.82667	0.116762		nrdB/∆nrdB	9.61	9.05	8.81	9.15667	0.410528
	nrdD/∆nrdD	2.98	3.29	3.17	3.14667	0.156312		nrdD/∆nrdD	4.83	4.59	3.69	4.37	0.600999

## Sheet: Figure. 2D
Figure. 2D
	Strains	SSA (μm-1)			Mean value	Error bar		Strains	MCV (μm3)			Mean value	Error bar
		Parallel 1	Parallel 2	Parallel 3					Parallel 1	Parallel 2	Parallel 3
	CT	3.3	3.39	3.12	3.27	0.137477		CT	4.25	3.66	2.82	3.57667	0.718633
	sulA	2.53	2.65	2.89	2.69	0.183303		sulA	39.07	38.08	37.06	38.07	1.00504
	minC	2.5	2.62	2.73	2.61667	0.115036		minC	19.92	18.62	17.51	18.6833	1.20625
	minD	2.52	2.61	2.72	2.61667	0.100167		minD	16.45	15.39	14.14	15.3267	1.1563
	minE	2.85	3.06	2.94	2.95	0.105357		minE	5.86	6.11	6.08	6.01667	0.136504
	ftsH	2.946	2.98	2.82	2.91533	0.0842931		ftsH	5.84	6.1	6.07	6.00333	0.142244

[truncated: 90 more sheets: Figure. 2E, Figure. 2F, Figure. 3A, Figure. 3B, Figure. 4D, Figure. 4E, Figure. 4F, Figure. 4G, Figure. 4H, Figure. 4I, Figure. 5D, Figure. 5E, Figure. 5F, Figure. 6D, Figure. 6E, Figure. 6F, Table 1, Table 2, Supplementary Figure. 1A, Supplementary Figure. 1B …]
